# Supplementary material for: A fast and robust protocol for metataxonomic analysis using RNAseq data
Source: Microbiome. 2017 Jan 19;5:7. doi: 10.1186/s40168-016-0219-5 (PMC5244565; doi:10.1186/s40168-016-0219-5)
Supplement: Additional file 3: Table S2. — The new counting and original IMSA counting methods. (XLSX 59 kb) [file 40168_2016_219_MOESM3_ESM.xlsx]

## Sheet: exporter
																Name	BP	B cov	Assem	DB	B.cover	F.cover	V.cover	B TPR (S)	B FDR (S)	B TPR (G)	B FDR (G)	F TPR (S)	F FDR (S)	F TPR (G)	F FDR (G)	V TPR (T)	V FDR (T)
Viruses by first Taxon	uniq >= 0	FDR	0.769231		TPR	0.3		TP	3	out of	.	B150.4x	inchworm	refseq	B150_sub_assemble.fa.TPRFDR.txt	B150.4x	150	04x	inchworm	refseq	3.332	3.406	159.541	0.066667	0.996219	0.133333	0.971014	0.8	0.939086	0.933333	0.9	0.3	0.769231		5
Bacteria by species	uniq >= 0	FDR	0.996219		TPR	0.066667		TP	2	out of	.	B150.4x	inchworm	refseq	B150_sub_assemble.fa.TPRFDR.txt
Fungi by species	uniq >= 0	FDR	0.939086		TPR	0.8		TP	12	out of	.	B150.4x	inchworm	refseq	B150_sub_assemble.fa.TPRFDR.txt
Bacteria by genus	uniq >= 0	FDR	0.971014		TPR	0.133333		TP	4	out of	.	B150.4x	inchworm	refseq	B150_sub_assemble.fa.TPRFDR.txt
Fungi by genus	uniq >= 0	FDR	0.9		TPR	0.933333		TP	14	out of	.	B150.4x	inchworm	refseq	B150_sub_assemble.fa.TPRFDR.txt
Viruses by first Taxon	uniq >= 0	FDR	0.8		TPR	0.3		TP	3	out of	.	B150.4x	inchworm	TNGF	B150_sub_assemble.fa.TPRFDR.txt	B150.4x	150	04x	inchworm	TNGF	3.332	3.406	159.541	0	1	0.1	0.94	1	0.680851	1	0.625	0.3	0.8		5
Bacteria by species	uniq >= 0	FDR	1		TPR	0		TP	0	out of	.	B150.4x	inchworm	TNGF	B150_sub_assemble.fa.TPRFDR.txt
Fungi by species	uniq >= 0	FDR	0.680851		TPR	1		TP	15	out of	.	B150.4x	inchworm	TNGF	B150_sub_assemble.fa.TPRFDR.txt
Bacteria by genus	uniq >= 0	FDR	0.94		TPR	0.1		TP	3	out of	.	B150.4x	inchworm	TNGF	B150_sub_assemble.fa.TPRFDR.txt
Fungi by genus	uniq >= 0	FDR	0.625		TPR	1		TP	15	out of	.	B150.4x	inchworm	TNGF	B150_sub_assemble.fa.TPRFDR.txt
Viruses by first Taxon	uniq >= 0	FDR	0.75		TPR	0.3		TP	3	out of	.	B150.4x	oases	refseq	B150_sub_assemble.fa.TPRFDR.txt	B150.4x	150	04x	oases	refseq	3.332	3.406	159.541	0.033333	0.996403	0.133333	0.957895	0.8	0.919463	0.933333	0.87156	0.3	0.75		5
Bacteria by species	uniq >= 0	FDR	0.996403		TPR	0.033333		TP	1	out of	.	B150.4x	oases	refseq	B150_sub_assemble.fa.TPRFDR.txt
Fungi by species	uniq >= 0	FDR	0.919463		TPR	0.8		TP	12	out of	.	B150.4x	oases	refseq	B150_sub_assemble.fa.TPRFDR.txt
Bacteria by genus	uniq >= 0	FDR	0.957895		TPR	0.133333		TP	4	out of	.	B150.4x	oases	refseq	B150_sub_assemble.fa.TPRFDR.txt
Fungi by genus	uniq >= 0	FDR	0.87156		TPR	0.933333		TP	14	out of	.	B150.4x	oases	refseq	B150_sub_assemble.fa.TPRFDR.txt
Viruses by first Taxon	uniq >= 0	FDR	0.75		TPR	0.3		TP	3	out of	.	B150.4x	oases	TNGF	B150_sub_assemble.fa.TPRFDR.txt	B150.4x	150	04x	oases	TNGF	3.332	3.406	159.541	0	1	0.066667	0.95122	1	0.615385	1	0.545455	0.3	0.75		5
Bacteria by species	uniq >= 0	FDR	1		TPR	0		TP	0	out of	.	B150.4x	oases	TNGF	B150_sub_assemble.fa.TPRFDR.txt
Fungi by species	uniq >= 0	FDR	0.615385		TPR	1		TP	15	out of	.	B150.4x	oases	TNGF	B150_sub_assemble.fa.TPRFDR.txt
Bacteria by genus	uniq >= 0	FDR	0.95122		TPR	0.066667		TP	2	out of	.	B150.4x	oases	TNGF	B150_sub_assemble.fa.TPRFDR.txt
Fungi by genus	uniq >= 0	FDR	0.545455		TPR	1		TP	15	out of	.	B150.4x	oases	TNGF	B150_sub_assemble.fa.TPRFDR.txt
Viruses by first Taxon	uniq >= 0	FDR	0.947368		TPR	0.6		TP	6	out of	.	B50.4x	inchworm	refseq	B50_sub_assemble.fa.TPRFDR.txt	B50.4x	50	04x	inchworm	refseq	1.11	1.1	16.24	0.833333	0.970519	0.9	0.866337	0.8	0.891892	0.866667	0.819444	0.6	0.947368		4
Bacteria by species	uniq >= 0	FDR	0.970519		TPR	0.833333		TP	25	out of	.	B50.4x	inchworm	refseq	B50_sub_assemble.fa.TPRFDR.txt
Fungi by species	uniq >= 0	FDR	0.891892		TPR	0.8		TP	12	out of	.	B50.4x	inchworm	refseq	B50_sub_assemble.fa.TPRFDR.txt
Bacteria by genus	uniq >= 0	FDR	0.866337		TPR	0.9		TP	27	out of	.	B50.4x	inchworm	refseq	B50_sub_assemble.fa.TPRFDR.txt
Fungi by genus	uniq >= 0	FDR	0.819444		TPR	0.866667		TP	13	out of	.	B50.4x	inchworm	refseq	B50_sub_assemble.fa.TPRFDR.txt
Viruses by first Taxon	uniq >= 0	FDR	0.9375		TPR	0.6		TP	6	out of	.	B50.4x	inchworm	TNGF	B50_sub_assemble.fa.TPRFDR.txt	B50.4x	50	04x	inchworm	TNGF	1.11	1.1	16.24	0.833333	0.832215	0.9	0.678571	1	0.625	0.933333	0.588235	0.6	0.9375		4
Bacteria by species	uniq >= 0	FDR	0.832215		TPR	0.833333		TP	25	out of	.	B50.4x	inchworm	TNGF	B50_sub_assemble.fa.TPRFDR.txt
Fungi by species	uniq >= 0	FDR	0.625		TPR	1		TP	15	out of	.	B50.4x	inchworm	TNGF	B50_sub_assemble.fa.TPRFDR.txt
Bacteria by genus	uniq >= 0	FDR	0.678571		TPR	0.9		TP	27	out of	.	B50.4x	inchworm	TNGF	B50_sub_assemble.fa.TPRFDR.txt
Fungi by genus	uniq >= 0	FDR	0.588235		TPR	0.933333		TP	14	out of	.	B50.4x	inchworm	TNGF	B50_sub_assemble.fa.TPRFDR.txt
Viruses by first Taxon	uniq >= 0	FDR	0.907407		TPR	0.5		TP	5	out of	.	B50.4x	oases	refseq	B50_sub_assemble.fa.TPRFDR.txt	B50.4x	50	04x	oases	refseq	1.11	1.1	16.24	0.766667	0.488889	0.833333	0.242424	0.666667	0.565217	0.733333	0.421053	0.5	0.907407		4
Bacteria by species	uniq >= 0	FDR	0.488889		TPR	0.766667		TP	23	out of	.	B50.4x	oases	refseq	B50_sub_assemble.fa.TPRFDR.txt
Fungi by species	uniq >= 0	FDR	0.565217		TPR	0.666667		TP	10	out of	.	B50.4x	oases	refseq	B50_sub_assemble.fa.TPRFDR.txt
Bacteria by genus	uniq >= 0	FDR	0.242424		TPR	0.833333		TP	25	out of	.	B50.4x	oases	refseq	B50_sub_assemble.fa.TPRFDR.txt
Fungi by genus	uniq >= 0	FDR	0.421053		TPR	0.733333		TP	11	out of	.	B50.4x	oases	refseq	B50_sub_assemble.fa.TPRFDR.txt
Viruses by first Taxon	uniq >= 0	FDR	0.895833		TPR	0.5		TP	5	out of	.	B50.4x	oases	TNGF	B50_sub_assemble.fa.TPRFDR.txt	B50.4x	50	04x	oases	TNGF	1.11	1.1	16.24	0.766667	0.361111	0.833333	0.107143	0.866667	0.1875	0.8	0.142857	0.5	0.895833		4
Bacteria by species	uniq >= 0	FDR	0.361111		TPR	0.766667		TP	23	out of	.	B50.4x	oases	TNGF	B50_sub_assemble.fa.TPRFDR.txt
Fungi by species	uniq >= 0	FDR	0.1875		TPR	0.866667		TP	13	out of	.	B50.4x	oases	TNGF	B50_sub_assemble.fa.TPRFDR.txt
Bacteria by genus	uniq >= 0	FDR	0.107143		TPR	0.833333		TP	25	out of	.	B50.4x	oases	TNGF	B50_sub_assemble.fa.TPRFDR.txt
Fungi by genus	uniq >= 0	FDR	0.142857		TPR	0.8		TP	12	out of	.	B50.4x	oases	TNGF	B50_sub_assemble.fa.TPRFDR.txt
Viruses by first Taxon	uniq >= 0	FDR	0.727273		TPR	0.3		TP	3	out of	.	B150.16x	inchworm	refseq	B150_sub_assemble.fa.TPRFDR.txt	B150.16x	150	16x	inchworm	refseq	13.326	3.406	159.541	0.833333	0.956747	0.9	0.813793	0.8	0.939086	0.933333	0.9	0.3	0.727273		5
Bacteria by species	uniq >= 0	FDR	0.956747		TPR	0.833333		TP	25	out of	.	B150.16x	inchworm	refseq	B150_sub_assemble.fa.TPRFDR.txt
Fungi by species	uniq >= 0	FDR	0.939086		TPR	0.8		TP	12	out of	.	B150.16x	inchworm	refseq	B150_sub_assemble.fa.TPRFDR.txt
Bacteria by genus	uniq >= 0	FDR	0.813793		TPR	0.9		TP	27	out of	.	B150.16x	inchworm	refseq	B150_sub_assemble.fa.TPRFDR.txt
Fungi by genus	uniq >= 0	FDR	0.9		TPR	0.933333		TP	14	out of	.	B150.16x	inchworm	refseq	B150_sub_assemble.fa.TPRFDR.txt
Viruses by first Taxon	uniq >= 0	FDR	0		TPR	1.2		TP	12	out of	.	B150.16x	inchworm	TNGF	B150_sub_assemble.fa.TPRFDR.txt	B150.16x	150	16x	inchworm	TNGF	13.326	3.406	159.541	0.833333	0.801587	0.9	0.644737	1	0.680851	1	0.625	1.2	0		5
Bacteria by species	uniq >= 0	FDR	0.801587		TPR	0.833333		TP	25	out of	.	B150.16x	inchworm	TNGF	B150_sub_assemble.fa.TPRFDR.txt
Fungi by species	uniq >= 0	FDR	0.680851		TPR	1		TP	15	out of	.	B150.16x	inchworm	TNGF	B150_sub_assemble.fa.TPRFDR.txt
Bacteria by genus	uniq >= 0	FDR	0.644737		TPR	0.9		TP	27	out of	.	B150.16x	inchworm	TNGF	B150_sub_assemble.fa.TPRFDR.txt
Fungi by genus	uniq >= 0	FDR	0.625		TPR	1		TP	15	out of	.	B150.16x	inchworm	TNGF	B150_sub_assemble.fa.TPRFDR.txt
Viruses by first Taxon	uniq >= 0	FDR	0		TPR	1		TP	10	out of	.	B150.16x	oases	refseq	B150_sub_assemble.fa.TPRFDR.txt	B150.16x	150	16x	oases	refseq	13.326	3.406	159.541	0.8	0.885167	0.866667	0.697674	0.8	0.918919	0.933333	0.867925	1	0		5
Bacteria by species	uniq >= 0	FDR	0.885167		TPR	0.8		TP	24	out of	.	B150.16x	oases	refseq	B150_sub_assemble.fa.TPRFDR.txt
Fungi by species	uniq >= 0	FDR	0.918919		TPR	0.8		TP	12	out of	.	B150.16x	oases	refseq	B150_sub_assemble.fa.TPRFDR.txt
Bacteria by genus	uniq >= 0	FDR	0.697674		TPR	0.866667		TP	26	out of	.	B150.16x	oases	refseq	B150_sub_assemble.fa.TPRFDR.txt
Fungi by genus	uniq >= 0	FDR	0.867925		TPR	0.933333		TP	14	out of	.	B150.16x	oases	refseq	B150_sub_assemble.fa.TPRFDR.txt
Viruses by first Taxon	uniq >= 0	FDR	0		TPR	1		TP	10	out of	.	B150.16x	oases	TNGF	B150_sub_assemble.fa.TPRFDR.txt	B150.16x	150	16x	oases	TNGF	13.326	3.406	159.541	0.8	0.641791	0.866667	0.458333	1	0.615385	1	0.558824	1	0		5
Bacteria by species	uniq >= 0	FDR	0.641791		TPR	0.8		TP	24	out of	.	B150.16x	oases	TNGF	B150_sub_assemble.fa.TPRFDR.txt
Fungi by species	uniq >= 0	FDR	0.615385		TPR	1		TP	15	out of	.	B150.16x	oases	TNGF	B150_sub_assemble.fa.TPRFDR.txt
Bacteria by genus	uniq >= 0	FDR	0.458333		TPR	0.866667		TP	26	out of	.	B150.16x	oases	TNGF	B150_sub_assemble.fa.TPRFDR.txt
Fungi by genus	uniq >= 0	FDR	0.558824		TPR	1		TP	15	out of	.	B150.16x	oases	TNGF	B150_sub_assemble.fa.TPRFDR.txt
Viruses by first Taxon	uniq >= 0	FDR	0.727273		TPR	0.3		TP	3	out of	.	B150.4x.redo	inchworm	refseq	B150_sub_assemble.fa.TPRFDR.txt	B150.4x.redo	150	4x.r	inchworm	refseq	#N/A	#N/A	#N/A	0.833333	0.937811	0.9	0.767241	0.8	0.939086	0.933333	0.9	0.3	0.727273		5
Bacteria by species	uniq >= 0	FDR	0.937811		TPR	0.833333		TP	25	out of	.	B150.4x.redo	inchworm	refseq	B150_sub_assemble.fa.TPRFDR.txt
Fungi by species	uniq >= 0	FDR	0.939086		TPR	0.8		TP	12	out of	.	B150.4x.redo	inchworm	refseq	B150_sub_assemble.fa.TPRFDR.txt
Bacteria by genus	uniq >= 0	FDR	0.767241		TPR	0.9		TP	27	out of	.	B150.4x.redo	inchworm	refseq	B150_sub_assemble.fa.TPRFDR.txt
Fungi by genus	uniq >= 0	FDR	0.9		TPR	0.933333		TP	14	out of	.	B150.4x.redo	inchworm	refseq	B150_sub_assemble.fa.TPRFDR.txt
Viruses by first Taxon	uniq >= 0	FDR	0		TPR	1.2		TP	12	out of	.	B150.4x.redo	inchworm	TNGF	B150_sub_assemble.fa.TPRFDR.txt	B150.4x.redo	150	4x.r	inchworm	TNGF	#N/A	#N/A	#N/A	0.833333	0.768519	0.9	0.602941	1	0.6875	1	0.634146	1.2	0		5
Bacteria by species	uniq >= 0	FDR	0.768519		TPR	0.833333		TP	25	out of	.	B150.4x.redo	inchworm	TNGF	B150_sub_assemble.fa.TPRFDR.txt
Fungi by species	uniq >= 0	FDR	0.6875		TPR	1		TP	15	out of	.	B150.4x.redo	inchworm	TNGF	B150_sub_assemble.fa.TPRFDR.txt
Bacteria by genus	uniq >= 0	FDR	0.602941		TPR	0.9		TP	27	out of	.	B150.4x.redo	inchworm	TNGF	B150_sub_assemble.fa.TPRFDR.txt
Fungi by genus	uniq >= 0	FDR	0.634146		TPR	1		TP	15	out of	.	B150.4x.redo	inchworm	TNGF	B150_sub_assemble.fa.TPRFDR.txt
Viruses by first Taxon	uniq >= 0	FDR	0		TPR	1		TP	10	out of	.	B150.4x.redo	oases	refseq	B150_sub_assemble.fa.TPRFDR.txt	B150.4x.redo	150	4x.r	oases	refseq	#N/A	#N/A	#N/A	0.8	0.859649	0.866667	0.686747	0.8	0.92053	0.933333	0.869159	1	0		5
Bacteria by species	uniq >= 0	FDR	0.859649		TPR	0.8		TP	24	out of	.	B150.4x.redo	oases	refseq	B150_sub_assemble.fa.TPRFDR.txt
Fungi by species	uniq >= 0	FDR	0.92053		TPR	0.8		TP	12	out of	.	B150.4x.redo	oases	refseq	B150_sub_assemble.fa.TPRFDR.txt
Bacteria by genus	uniq >= 0	FDR	0.686747		TPR	0.866667		TP	26	out of	.	B150.4x.redo	oases	refseq	B150_sub_assemble.fa.TPRFDR.txt
Fungi by genus	uniq >= 0	FDR	0.869159		TPR	0.933333		TP	14	out of	.	B150.4x.redo	oases	refseq	B150_sub_assemble.fa.TPRFDR.txt
Viruses by first Taxon	uniq >= 0	FDR	0		TPR	1		TP	10	out of	.	B150.4x.redo	oases	TNGF	B150_sub_assemble.fa.TPRFDR.txt	B150.4x.redo	150	4x.r	oases	TNGF	#N/A	#N/A	#N/A	0.8	0.641791	0.866667	0.446809	1	0.625	1	0.558824	1	0		5
Bacteria by species	uniq >= 0	FDR	0.641791		TPR	0.8		TP	24	out of	.	B150.4x.redo	oases	TNGF	B150_sub_assemble.fa.TPRFDR.txt
Fungi by species	uniq >= 0	FDR	0.625		TPR	1		TP	15	out of	.	B150.4x.redo	oases	TNGF	B150_sub_assemble.fa.TPRFDR.txt
Bacteria by genus	uniq >= 0	FDR	0.446809		TPR	0.866667		TP	26	out of	.	B150.4x.redo	oases	TNGF	B150_sub_assemble.fa.TPRFDR.txt
Fungi by genus	uniq >= 0	FDR	0.558824		TPR	1		TP	15	out of	.	B150.4x.redo	oases	TNGF	B150_sub_assemble.fa.TPRFDR.txt
Viruses by first Taxon	uniq >= 0	FDR	0.952756		TPR	0.6		TP	6	out of	.	B50.1x	inchworm	refseq	B50_sub_assemble.fa.TPRFDR.txt	B50.1x	50	01x	inchworm	refseq	0.25	1.1	16.24	0.766667	0.968363	0.866667	0.854749	0.8	0.891892	0.866667	0.819444	0.6	0.952756		4
Bacteria by species	uniq >= 0	FDR	0.968363		TPR	0.766667		TP	23	out of	.	B50.1x	inchworm	refseq	B50_sub_assemble.fa.TPRFDR.txt
Fungi by species	uniq >= 0	FDR	0.891892		TPR	0.8		TP	12	out of	.	B50.1x	inchworm	refseq	B50_sub_assemble.fa.TPRFDR.txt
Bacteria by genus	uniq >= 0	FDR	0.854749		TPR	0.866667		TP	26	out of	.	B50.1x	inchworm	refseq	B50_sub_assemble.fa.TPRFDR.txt
Fungi by genus	uniq >= 0	FDR	0.819444		TPR	0.866667		TP	13	out of	.	B50.1x	inchworm	refseq	B50_sub_assemble.fa.TPRFDR.txt
Viruses by first Taxon	uniq >= 0	FDR	0.953846		TPR	0.6		TP	6	out of	.	B50.1x	inchworm	TNGF	B50_sub_assemble.fa.TPRFDR.txt	B50.1x	50	01x	inchworm	TNGF	0.25	1.1	16.24	0.8	0.847134	0.866667	0.623188	1	0.625	0.933333	0.588235	0.6	0.953846		4
Bacteria by species	uniq >= 0	FDR	0.847134		TPR	0.8		TP	24	out of	.	B50.1x	inchworm	TNGF	B50_sub_assemble.fa.TPRFDR.txt
Fungi by species	uniq >= 0	FDR	0.625		TPR	1		TP	15	out of	.	B50.1x	inchworm	TNGF	B50_sub_assemble.fa.TPRFDR.txt
Bacteria by genus	uniq >= 0	FDR	0.623188		TPR	0.866667		TP	26	out of	.	B50.1x	inchworm	TNGF	B50_sub_assemble.fa.TPRFDR.txt
Fungi by genus	uniq >= 0	FDR	0.588235		TPR	0.933333		TP	14	out of	.	B50.1x	inchworm	TNGF	B50_sub_assemble.fa.TPRFDR.txt
Viruses by first Taxon	uniq >= 0	FDR	0.912281		TPR	0.5		TP	5	out of	.	B50.1x	oases	refseq	B50_sub_assemble.fa.TPRFDR.txt	B50.1x	50	01x	oases	refseq	0.25	1.1	16.24	0.366667	0.62069	0.4	0.333333	0.666667	0.545455	0.733333	0.388889	0.5	0.912281		4
Bacteria by species	uniq >= 0	FDR	0.62069		TPR	0.366667		TP	11	out of	.	B50.1x	oases	refseq	B50_sub_assemble.fa.TPRFDR.txt
Fungi by species	uniq >= 0	FDR	0.545455		TPR	0.666667		TP	10	out of	.	B50.1x	oases	refseq	B50_sub_assemble.fa.TPRFDR.txt
Bacteria by genus	uniq >= 0	FDR	0.333333		TPR	0.4		TP	12	out of	.	B50.1x	oases	refseq	B50_sub_assemble.fa.TPRFDR.txt
Fungi by genus	uniq >= 0	FDR	0.388889		TPR	0.733333		TP	11	out of	.	B50.1x	oases	refseq	B50_sub_assemble.fa.TPRFDR.txt
Viruses by first Taxon	uniq >= 0	FDR	0.9		TPR	0.5		TP	5	out of	.	B50.1x	oases	TNGF	B50_sub_assemble.fa.TPRFDR.txt	B50.1x	50	01x	oases	TNGF	0.25	1.1	16.24	0.333333	0.375	0.366667	0.153846	0.866667	0.133333	0.8	0.076923	0.5	0.9		4
Bacteria by species	uniq >= 0	FDR	0.375		TPR	0.333333		TP	10	out of	.	B50.1x	oases	TNGF	B50_sub_assemble.fa.TPRFDR.txt
Fungi by species	uniq >= 0	FDR	0.133333		TPR	0.866667		TP	13	out of	.	B50.1x	oases	TNGF	B50_sub_assemble.fa.TPRFDR.txt
Bacteria by genus	uniq >= 0	FDR	0.153846		TPR	0.366667		TP	11	out of	.	B50.1x	oases	TNGF	B50_sub_assemble.fa.TPRFDR.txt
Fungi by genus	uniq >= 0	FDR	0.076923		TPR	0.8		TP	12	out of	.	B50.1x	oases	TNGF	B50_sub_assemble.fa.TPRFDR.txt
Viruses by first Taxon	uniq >= 0	FDR	0.75		TPR	0.3		TP	3	out of	.	B150.1x	inchworm	refseq	B150_sub_assemble.fa.TPRFDR.txt	B150.1x	150	01x	inchworm	refseq	1.298	3.406	159.541	0.766667	0.955253	0.833333	0.814815	0.8	0.939086	0.933333	0.9	0.3	0.75		5
Bacteria by species	uniq >= 0	FDR	0.955253		TPR	0.766667		TP	23	out of	.	B150.1x	inchworm	refseq	B150_sub_assemble.fa.TPRFDR.txt
Fungi by species	uniq >= 0	FDR	0.939086		TPR	0.8		TP	12	out of	.	B150.1x	inchworm	refseq	B150_sub_assemble.fa.TPRFDR.txt
Bacteria by genus	uniq >= 0	FDR	0.814815		TPR	0.833333		TP	25	out of	.	B150.1x	inchworm	refseq	B150_sub_assemble.fa.TPRFDR.txt
Fungi by genus	uniq >= 0	FDR	0.9		TPR	0.933333		TP	14	out of	.	B150.1x	inchworm	refseq	B150_sub_assemble.fa.TPRFDR.txt
Viruses by first Taxon	uniq >= 0	FDR	0.8		TPR	0.3		TP	3	out of	.	B150.1x	inchworm	TNGF	B150_sub_assemble.fa.TPRFDR.txt	B150.1x	150	01x	inchworm	TNGF	1.298	3.406	159.541	0.8	0.820896	0.833333	0.5	1	0.673913	1	0.615385	0.3	0.8		5
Bacteria by species	uniq >= 0	FDR	0.820896		TPR	0.8		TP	24	out of	.	B150.1x	inchworm	TNGF	B150_sub_assemble.fa.TPRFDR.txt
Fungi by species	uniq >= 0	FDR	0.673913		TPR	1		TP	15	out of	.	B150.1x	inchworm	TNGF	B150_sub_assemble.fa.TPRFDR.txt
Bacteria by genus	uniq >= 0	FDR	0.5		TPR	0.833333		TP	25	out of	.	B150.1x	inchworm	TNGF	B150_sub_assemble.fa.TPRFDR.txt
Fungi by genus	uniq >= 0	FDR	0.615385		TPR	1		TP	15	out of	.	B150.1x	inchworm	TNGF	B150_sub_assemble.fa.TPRFDR.txt
Viruses by first Taxon	uniq >= 0	FDR	0.75		TPR	0.3		TP	3	out of	.	B150.1x	oases	refseq	B150_sub_assemble.fa.TPRFDR.txt	B150.1x	150	01x	oases	refseq	1.298	3.406	159.541	0.766667	0.920415	0.833333	0.744898	0.8	0.92	0.933333	0.869159	0.3	0.75		5
Bacteria by species	uniq >= 0	FDR	0.920415		TPR	0.766667		TP	23	out of	.	B150.1x	oases	refseq	B150_sub_assemble.fa.TPRFDR.txt
Fungi by species	uniq >= 0	FDR	0.92		TPR	0.8		TP	12	out of	.	B150.1x	oases	refseq	B150_sub_assemble.fa.TPRFDR.txt
Bacteria by genus	uniq >= 0	FDR	0.744898		TPR	0.833333		TP	25	out of	.	B150.1x	oases	refseq	B150_sub_assemble.fa.TPRFDR.txt
Fungi by genus	uniq >= 0	FDR	0.869159		TPR	0.933333		TP	14	out of	.	B150.1x	oases	refseq	B150_sub_assemble.fa.TPRFDR.txt
Viruses by first Taxon	uniq >= 0	FDR	0.75		TPR	0.3		TP	3	out of	.	B150.1x	oases	TNGF	B150_sub_assemble.fa.TPRFDR.txt	B150.1x	150	01x	oases	TNGF	1.298	3.406	159.541	0.8	0.755102	0.833333	0.390244	1	0.594595	1	0.516129	0.3	0.75		5
Bacteria by species	uniq >= 0	FDR	0.755102		TPR	0.8		TP	24	out of	.	B150.1x	oases	TNGF	B150_sub_assemble.fa.TPRFDR.txt
Fungi by species	uniq >= 0	FDR	0.594595		TPR	1		TP	15	out of	.	B150.1x	oases	TNGF	B150_sub_assemble.fa.TPRFDR.txt
Bacteria by genus	uniq >= 0	FDR	0.390244		TPR	0.833333		TP	25	out of	.	B150.1x	oases	TNGF	B150_sub_assemble.fa.TPRFDR.txt
Fungi by genus	uniq >= 0	FDR	0.516129		TPR	1		TP	15	out of	.	B150.1x	oases	TNGF	B150_sub_assemble.fa.TPRFDR.txt
Viruses by first Taxon	uniq >= 0	FDR	0.947368		TPR	0.6		TP	6	out of	.	B50.16x	inchworm	refseq	B50_sub_assemble.fa.TPRFDR.txt	B50.16x	50	16x	inchworm	refseq	4.44	1.1	16.24	0.833333	0.973089	0.9	0.881057	0.8	0.890909	0.866667	0.816901	0.6	0.947368		4
Bacteria by species	uniq >= 0	FDR	0.973089		TPR	0.833333		TP	25	out of	.	B50.16x	inchworm	refseq	B50_sub_assemble.fa.TPRFDR.txt
Fungi by species	uniq >= 0	FDR	0.890909		TPR	0.8		TP	12	out of	.	B50.16x	inchworm	refseq	B50_sub_assemble.fa.TPRFDR.txt
Bacteria by genus	uniq >= 0	FDR	0.881057		TPR	0.9		TP	27	out of	.	B50.16x	inchworm	refseq	B50_sub_assemble.fa.TPRFDR.txt
Fungi by genus	uniq >= 0	FDR	0.816901		TPR	0.866667		TP	13	out of	.	B50.16x	inchworm	refseq	B50_sub_assemble.fa.TPRFDR.txt
Viruses by first Taxon	uniq >= 0	FDR	0.9375		TPR	0.6		TP	6	out of	.	B50.16x	inchworm	TNGF	B50_sub_assemble.fa.TPRFDR.txt	B50.16x	50	16x	inchworm	TNGF	4.44	1.1	16.24	0.833333	0.839744	0.9	0.693182	1	0.634146	0.933333	0.588235	0.6	0.9375		4
Bacteria by species	uniq >= 0	FDR	0.839744		TPR	0.833333		TP	25	out of	.	B50.16x	inchworm	TNGF	B50_sub_assemble.fa.TPRFDR.txt
Fungi by species	uniq >= 0	FDR	0.634146		TPR	1		TP	15	out of	.	B50.16x	inchworm	TNGF	B50_sub_assemble.fa.TPRFDR.txt
Bacteria by genus	uniq >= 0	FDR	0.693182		TPR	0.9		TP	27	out of	.	B50.16x	inchworm	TNGF	B50_sub_assemble.fa.TPRFDR.txt
Fungi by genus	uniq >= 0	FDR	0.588235		TPR	0.933333		TP	14	out of	.	B50.16x	inchworm	TNGF	B50_sub_assemble.fa.TPRFDR.txt
Viruses by first Taxon	uniq >= 0	FDR	0.912281		TPR	0.5		TP	5	out of	.	B50.16x	oases	refseq	B50_sub_assemble.fa.TPRFDR.txt	B50.16x	50	16x	oases	refseq	4.44	1.1	16.24	0.8	0.867403	0.866667	0.662338	0.666667	0.583333	0.8	0.4	0.5	0.912281		4
Bacteria by species	uniq >= 0	FDR	0.867403		TPR	0.8		TP	24	out of	.	B50.16x	oases	refseq	B50_sub_assemble.fa.TPRFDR.txt
Fungi by species	uniq >= 0	FDR	0.583333		TPR	0.666667		TP	10	out of	.	B50.16x	oases	refseq	B50_sub_assemble.fa.TPRFDR.txt
Bacteria by genus	uniq >= 0	FDR	0.662338		TPR	0.866667		TP	26	out of	.	B50.16x	oases	refseq	B50_sub_assemble.fa.TPRFDR.txt
Fungi by genus	uniq >= 0	FDR	0.4		TPR	0.8		TP	12	out of	.	B50.16x	oases	refseq	B50_sub_assemble.fa.TPRFDR.txt
Viruses by first Taxon	uniq >= 0	FDR	0.9		TPR	0.5		TP	5	out of	.	B50.16x	oases	TNGF	B50_sub_assemble.fa.TPRFDR.txt	B50.16x	50	16x	oases	TNGF	4.44	1.1	16.24	0.8	0.675676	0.866667	0.535714	0.866667	0.235294	0.8	0.2	0.5	0.9		4
Bacteria by species	uniq >= 0	FDR	0.675676		TPR	0.8		TP	24	out of	.	B50.16x	oases	TNGF	B50_sub_assemble.fa.TPRFDR.txt
Fungi by species	uniq >= 0	FDR	0.235294		TPR	0.866667		TP	13	out of	.	B50.16x	oases	TNGF	B50_sub_assemble.fa.TPRFDR.txt
Bacteria by genus	uniq >= 0	FDR	0.535714		TPR	0.866667		TP	26	out of	.	B50.16x	oases	TNGF	B50_sub_assemble.fa.TPRFDR.txt
Fungi by genus	uniq >= 0	FDR	0.2		TPR	0.8		TP	12	out of	.	B50.16x	oases	TNGF	B50_sub_assemble.fa.TPRFDR.txt
Viruses by first Taxon	uniq >= 0	FDR	0		TPR	1.2		TP	12	out of	.	B100.1x	inchworm	refseq	B100_sub_assemble.fa.TPRFDR.txt	B100.1x	100	01x	inchworm	refseq	0.865	2.271	106.36	0.766667	0.953061	0.833333	0.80916	0.8	0.931429	0.933333	0.892308	1.2	0		5
Bacteria by species	uniq >= 0	FDR	0.953061		TPR	0.766667		TP	23	out of	.	B100.1x	inchworm	refseq	B100_sub_assemble.fa.TPRFDR.txt
Fungi by species	uniq >= 0	FDR	0.931429		TPR	0.8		TP	12	out of	.	B100.1x	inchworm	refseq	B100_sub_assemble.fa.TPRFDR.txt
Bacteria by genus	uniq >= 0	FDR	0.80916		TPR	0.833333		TP	25	out of	.	B100.1x	inchworm	refseq	B100_sub_assemble.fa.TPRFDR.txt
Fungi by genus	uniq >= 0	FDR	0.892308		TPR	0.933333		TP	14	out of	.	B100.1x	inchworm	refseq	B100_sub_assemble.fa.TPRFDR.txt
Viruses by first Taxon	uniq >= 0	FDR	0.769231		TPR	0.3		TP	3	out of	.	B100.1x	inchworm	TNGF	B100_sub_assemble.fa.TPRFDR.txt	B100.1x	100	01x	inchworm	TNGF	0.865	2.271	106.36	0.8	0.813953	0.833333	0.509804	1	0.722222	1	0.680851	0.3	0.769231		5
Bacteria by species	uniq >= 0	FDR	0.813953		TPR	0.8		TP	24	out of	.	B100.1x	inchworm	TNGF	B100_sub_assemble.fa.TPRFDR.txt
Fungi by species	uniq >= 0	FDR	0.722222		TPR	1		TP	15	out of	.	B100.1x	inchworm	TNGF	B100_sub_assemble.fa.TPRFDR.txt
Bacteria by genus	uniq >= 0	FDR	0.509804		TPR	0.833333		TP	25	out of	.	B100.1x	inchworm	TNGF	B100_sub_assemble.fa.TPRFDR.txt
Fungi by genus	uniq >= 0	FDR	0.680851		TPR	1		TP	15	out of	.	B100.1x	inchworm	TNGF	B100_sub_assemble.fa.TPRFDR.txt
Viruses by first Taxon	uniq >= 0	FDR	0		TPR	1.3		TP	13	out of	.	B100.1x	oases	refseq	B100_sub_assemble.fa.TPRFDR.txt	B100.1x	100	01x	oases	refseq	0.865	2.271	106.36	0.766667	0.893519	0.833333	0.647887	0.8	0.882353	0.933333	0.822785	1.3	0		5
Bacteria by species	uniq >= 0	FDR	0.893519		TPR	0.766667		TP	23	out of	.	B100.1x	oases	refseq	B100_sub_assemble.fa.TPRFDR.txt
Fungi by species	uniq >= 0	FDR	0.882353		TPR	0.8		TP	12	out of	.	B100.1x	oases	refseq	B100_sub_assemble.fa.TPRFDR.txt
Bacteria by genus	uniq >= 0	FDR	0.647887		TPR	0.833333		TP	25	out of	.	B100.1x	oases	refseq	B100_sub_assemble.fa.TPRFDR.txt
Fungi by genus	uniq >= 0	FDR	0.822785		TPR	0.933333		TP	14	out of	.	B100.1x	oases	refseq	B100_sub_assemble.fa.TPRFDR.txt
Viruses by first Taxon	uniq >= 0	FDR	0		TPR	1.3		TP	13	out of	.	B100.1x	oases	TNGF	B100_sub_assemble.fa.TPRFDR.txt	B100.1x	100	01x	oases	TNGF	0.865	2.271	106.36	0.8	0.7	0.833333	0.242424	1	0.545455	1	0.464286	1.3	0		5
Bacteria by species	uniq >= 0	FDR	0.7		TPR	0.8		TP	24	out of	.	B100.1x	oases	TNGF	B100_sub_assemble.fa.TPRFDR.txt
Fungi by species	uniq >= 0	FDR	0.545455		TPR	1		TP	15	out of	.	B100.1x	oases	TNGF	B100_sub_assemble.fa.TPRFDR.txt
Bacteria by genus	uniq >= 0	FDR	0.242424		TPR	0.833333		TP	25	out of	.	B100.1x	oases	TNGF	B100_sub_assemble.fa.TPRFDR.txt
Fungi by genus	uniq >= 0	FDR	0.464286		TPR	1		TP	15	out of	.	B100.1x	oases	TNGF	B100_sub_assemble.fa.TPRFDR.txt
Viruses by first Taxon	uniq >= 0	FDR	0		TPR	1		TP	10	out of	.	B100.4x	inchworm	refseq	B100_sub_assemble.fa.TPRFDR.txt	B100.4x	100	04x	inchworm	refseq	2.221	2.271	106.36	0.833333	0.918831	0.9	0.72449	0.8	0.931429	0.933333	0.892308	1	0		5
Bacteria by species	uniq >= 0	FDR	0.918831		TPR	0.833333		TP	25	out of	.	B100.4x	inchworm	refseq	B100_sub_assemble.fa.TPRFDR.txt
Fungi by species	uniq >= 0	FDR	0.931429		TPR	0.8		TP	12	out of	.	B100.4x	inchworm	refseq	B100_sub_assemble.fa.TPRFDR.txt
Bacteria by genus	uniq >= 0	FDR	0.72449		TPR	0.9		TP	27	out of	.	B100.4x	inchworm	refseq	B100_sub_assemble.fa.TPRFDR.txt
Fungi by genus	uniq >= 0	FDR	0.892308		TPR	0.933333		TP	14	out of	.	B100.4x	inchworm	refseq	B100_sub_assemble.fa.TPRFDR.txt
Viruses by first Taxon	uniq >= 0	FDR	0.727273		TPR	0.3		TP	3	out of	.	B100.4x	inchworm	TNGF	B100_sub_assemble.fa.TPRFDR.txt	B100.4x	100	04x	inchworm	TNGF	2.221	2.271	106.36	0.833333	0.683544	0.9	0.5	1	0.722222	1	0.680851	0.3	0.727273		5
Bacteria by species	uniq >= 0	FDR	0.683544		TPR	0.833333		TP	25	out of	.	B100.4x	inchworm	TNGF	B100_sub_assemble.fa.TPRFDR.txt
Fungi by species	uniq >= 0	FDR	0.722222		TPR	1		TP	15	out of	.	B100.4x	inchworm	TNGF	B100_sub_assemble.fa.TPRFDR.txt
Bacteria by genus	uniq >= 0	FDR	0.5		TPR	0.9		TP	27	out of	.	B100.4x	inchworm	TNGF	B100_sub_assemble.fa.TPRFDR.txt
Fungi by genus	uniq >= 0	FDR	0.680851		TPR	1		TP	15	out of	.	B100.4x	inchworm	TNGF	B100_sub_assemble.fa.TPRFDR.txt
Viruses by first Taxon	uniq >= 0	FDR	0		TPR	1		TP	10	out of	.	B100.4x	oases	refseq	B100_sub_assemble.fa.TPRFDR.txt	B100.4x	100	04x	oases	refseq	2.221	2.271	106.36	0.8	0.829787	0.866667	0.643836	0.8	0.875	0.933333	0.810811	1	0		5
Bacteria by species	uniq >= 0	FDR	0.829787		TPR	0.8		TP	24	out of	.	B100.4x	oases	refseq	B100_sub_assemble.fa.TPRFDR.txt
Fungi by species	uniq >= 0	FDR	0.875		TPR	0.8		TP	12	out of	.	B100.4x	oases	refseq	B100_sub_assemble.fa.TPRFDR.txt
Bacteria by genus	uniq >= 0	FDR	0.643836		TPR	0.866667		TP	26	out of	.	B100.4x	oases	refseq	B100_sub_assemble.fa.TPRFDR.txt
Fungi by genus	uniq >= 0	FDR	0.810811		TPR	0.933333		TP	14	out of	.	B100.4x	oases	refseq	B100_sub_assemble.fa.TPRFDR.txt
Viruses by first Taxon	uniq >= 0	FDR	0		TPR	1		TP	10	out of	.	B100.4x	oases	TNGF	B100_sub_assemble.fa.TPRFDR.txt	B100.4x	100	04x	oases	TNGF	2.221	2.271	106.36	0.8	0.657143	0.866667	0.509434	1	0.53125	1	0.444444	1	0		5
Bacteria by species	uniq >= 0	FDR	0.657143		TPR	0.8		TP	24	out of	.	B100.4x	oases	TNGF	B100_sub_assemble.fa.TPRFDR.txt
Fungi by species	uniq >= 0	FDR	0.53125		TPR	1		TP	15	out of	.	B100.4x	oases	TNGF	B100_sub_assemble.fa.TPRFDR.txt
Bacteria by genus	uniq >= 0	FDR	0.509434		TPR	0.866667		TP	26	out of	.	B100.4x	oases	TNGF	B100_sub_assemble.fa.TPRFDR.txt
Fungi by genus	uniq >= 0	FDR	0.444444		TPR	1		TP	15	out of	.	B100.4x	oases	TNGF	B100_sub_assemble.fa.TPRFDR.txt
Viruses by first Taxon	uniq >= 0	FDR	0		TPR	1		TP	10	out of	.	B100.16x	inchworm	refseq	B100_sub_assemble.fa.TPRFDR.txt	B100.16x	100	16x	inchworm	refseq	8.884	2.271	106.36	0.833333	0.946237	0.9	0.77686	0.8	0.931429	0.933333	0.892308	1	0		5
Bacteria by species	uniq >= 0	FDR	0.946237		TPR	0.833333		TP	25	out of	.	B100.16x	inchworm	refseq	B100_sub_assemble.fa.TPRFDR.txt
Fungi by species	uniq >= 0	FDR	0.931429		TPR	0.8		TP	12	out of	.	B100.16x	inchworm	refseq	B100_sub_assemble.fa.TPRFDR.txt
Bacteria by genus	uniq >= 0	FDR	0.77686		TPR	0.9		TP	27	out of	.	B100.16x	inchworm	refseq	B100_sub_assemble.fa.TPRFDR.txt
Fungi by genus	uniq >= 0	FDR	0.892308		TPR	0.933333		TP	14	out of	.	B100.16x	inchworm	refseq	B100_sub_assemble.fa.TPRFDR.txt
Viruses by first Taxon	uniq >= 0	FDR	0.727273		TPR	0.3		TP	3	out of	.	B100.16x	inchworm	TNGF	B100_sub_assemble.fa.TPRFDR.txt	B100.16x	100	16x	inchworm	TNGF	8.884	2.271	106.36	0.833333	0.772727	0.9	0.590909	1	0.722222	1	0.680851	0.3	0.727273		5
Bacteria by species	uniq >= 0	FDR	0.772727		TPR	0.833333		TP	25	out of	.	B100.16x	inchworm	TNGF	B100_sub_assemble.fa.TPRFDR.txt
Fungi by species	uniq >= 0	FDR	0.722222		TPR	1		TP	15	out of	.	B100.16x	inchworm	TNGF	B100_sub_assemble.fa.TPRFDR.txt
Bacteria by genus	uniq >= 0	FDR	0.590909		TPR	0.9		TP	27	out of	.	B100.16x	inchworm	TNGF	B100_sub_assemble.fa.TPRFDR.txt
Fungi by genus	uniq >= 0	FDR	0.680851		TPR	1		TP	15	out of	.	B100.16x	inchworm	TNGF	B100_sub_assemble.fa.TPRFDR.txt
Viruses by first Taxon	uniq >= 0	FDR	0.75		TPR	0.1		TP	1	out of	.	B100.16x	oases	refseq	B100_sub_assemble.fa.TPRFDR.txt	B100.16x	100	16x	oases	refseq	8.884	2.271	106.36	0.8	0.844156	0.866667	0.409091	0.8	0.625	0.933333	0.461538	0.1	0.75		5
Bacteria by species	uniq >= 0	FDR	0.844156		TPR	0.8		TP	24	out of	.	B100.16x	oases	refseq	B100_sub_assemble.fa.TPRFDR.txt
Fungi by species	uniq >= 0	FDR	0.625		TPR	0.8		TP	12	out of	.	B100.16x	oases	refseq	B100_sub_assemble.fa.TPRFDR.txt
Bacteria by genus	uniq >= 0	FDR	0.409091		TPR	0.866667		TP	26	out of	.	B100.16x	oases	refseq	B100_sub_assemble.fa.TPRFDR.txt
Fungi by genus	uniq >= 0	FDR	0.461538		TPR	0.933333		TP	14	out of	.	B100.16x	oases	refseq	B100_sub_assemble.fa.TPRFDR.txt
Viruses by first Taxon	uniq >= 0	FDR	0		TPR	1		TP	10	out of	.	B100.16x	oases	TNGF	B100_sub_assemble.fa.TPRFDR.txt	B100.16x	100	16x	oases	TNGF	8.884	2.271	106.36	0.8	0.641791	0.866667	0.446809	1	0.558824	1	0.482759	1	0		5
Bacteria by species	uniq >= 0	FDR	0.641791		TPR	0.8		TP	24	out of	.	B100.16x	oases	TNGF	B100_sub_assemble.fa.TPRFDR.txt
Fungi by species	uniq >= 0	FDR	0.558824		TPR	1		TP	15	out of	.	B100.16x	oases	TNGF	B100_sub_assemble.fa.TPRFDR.txt
Bacteria by genus	uniq >= 0	FDR	0.446809		TPR	0.866667		TP	26	out of	.	B100.16x	oases	TNGF	B100_sub_assemble.fa.TPRFDR.txt
Fungi by genus	uniq >= 0	FDR	0.482759		TPR	1		TP	15	out of	.	B100.16x	oases	TNGF	B100_sub_assemble.fa.TPRFDR.txt

## Sheet: refTABLE
				B.cover	F.cover	V.cover
	B50	1x	B50.1x	0.25	1.1	16.24
	B50	4x	B50.4x	1.11	1.1	16.24
	B50	16x	B50.16x	4.44	1.1	16.24
	B100	1x	B100.1x	0.865	2.271	106.36
	B100	4x	B100.4x	2.221	2.271	106.36
	B100	16x	B100.16x	8.884	2.271	106.36
	B150	1x	B150.1x	1.298	3.406	159.541
	B150	4x	B150.4x	3.332	3.406	159.541
	B150	16x	B150.16x	13.326	3.406	159.541

## Sheet: seriesC SUMMARY_OLD
	Name	BP	B cov	Assem	DB	B.cover	F.cover	V.cover	B TPR (S)	B FDR (S)	B TPR (G)	B FDR (G)	F TPR (S)	F FDR (S)	F TPR (G)	F FDR (G)	V TPR (T)	V FDR (T)
	B50.1x	50	01x	inchworm	refseq	0.25	1.1	16.24	0.733333	0.371429	0.8	0.2	0.8	0.625	0.866667	0.434783	0.6	0.952756
	B50.1x	50	01x	inchworm	TNGF	0.25	1.1	16.24	0.766667	0.148148	0.866667	0	1	0.210526	0.933333	0.125	0.6	0.953846
	B50.1x	50	01x	oases	refseq	0.25	1.1	16.24	0.266667	0	0.266667	0	0.666667	0.230769	0.733333	0.083333	0.5	0.912281
	B50.1x	50	01x	oases	TNGF	0.25	1.1	16.24	0.266667	0	0.266667	0	0.8	0	0.733333	0	0.5	0.9
	B50.4x	50	04x	inchworm	refseq	1.11	1.1	16.24	0.8	0.225806	0.866667	0.037037	0.8	0.625	0.866667	0.434783	0.6	0.947368
	B50.4x	50	04x	inchworm	TNGF	1.11	1.1	16.24	0.833333	0.21875	0.9	0	1	0.210526	0.933333	0.125	0.6	0.9375
	B50.4x	50	04x	oases	refseq	1.11	1.1	16.24	0.666667	0.130435	0.7	0	0.666667	0.285714	0.733333	0.153846	0.5	0.907407
	B50.4x	50	04x	oases	TNGF	1.11	1.1	16.24	0.7	0.125	0.733333	0	0.8	0	0.733333	0	0.5	0.895833
	B50.16x	50	16x	inchworm	refseq	4.44	1.1	16.24	0.8	0.333333	0.866667	0.037037	0.8	0.625	0.866667	0.434783	0.6	0.947368
	B50.16x	50	16x	inchworm	TNGF	4.44	1.1	16.24	0.833333	0.285714	0.9	0	1	0.210526	0.933333	0.125	0.6	0.9375
	B50.16x	50	16x	oases	refseq	4.44	1.1	16.24	0.8	0.172414	0.866667	0	0.666667	0.285714	0.733333	0.153846	0.5	0.912281
	B50.16x	50	16x	oases	TNGF	4.44	1.1	16.24	0.8	0.172414	0.866667	0	0.866667	0	0.8	0	0.5	0.9
									OUTCOMES
										50bp results only
										Human sequences assembly with Bacterial sequences is not as bad as previously thought
											Must have been some pipeline error I hadn't fixed
										Inchworm better overall performance
										Inchworm/Oases comparison can be used to detect low coverage
										TPR and FDR improved using TNGF (genomes only) vs RefSeq database
									B TPR (S)	B FDR (S)	B TPR (G)	B FDR (G)	F TPR (S)	F FDR (S)	F TPR (G)	F FDR (G)	V TPR (T)	V FDR (T)
								refseq	0.677778	0.205569	0.727778	0.045679	0.733334	0.4462	0.8	0.282562	0.55	0.92991
								TNGF	0.7	0.158338	0.755556	0	0.911111	0.105263	0.844444	0.0625	0.55	0.92078

## Sheet: S2
	Criterion: IMSA count > 0					Cannot be directly varied									Bacteria				Fungi				Viruses
		Corresponding	Independent Variables			Coverage			Percent Gene Selection			Sequencing Depth (millions)			Species level		Genus level		Species level		Genus level		First taxon level
File Code	Experiment	Table	Read length	Assembler	DB	Bacteria	Fungi	Virus	Bacteria	Fungi	Virus	Bacteria	Fungi	Virus	TPR	FDR	TPR	FDR	TPR	FDR	TPR	FDR	TPR	FDR
B50.1x	50 low	2	50	inchworm	refseq	0.25	1.1	16.24	1	0.5	1	1	2.4	0.1	0.766667	0.968363	0.866667	0.854749	0.8	0.891892	0.866667	0.819444	1	0.705882
B50.1x	50 low	2	50	inchworm	custom	0.25	1.1	16.24	1	0.5	1	1	2.4	0.1	0.8	0.847134	0.866667	0.623188	1	0.625	0.933333	0.588235	1	0.96
B50.1x	50 low	2	50	oases	refseq	0.25	1.1	16.24	1	0.5	1	1	2.4	0.1	0.366667	0.62069	0.4	0.333333	0.666667	0.545455	0.733333	0.388889	0.9	0
B50.1x	50 low	2	50	oases	custom	0.25	1.1	16.24	1	0.5	1	1	2.4	0.1	0.333333	0.375	0.366667	0.153846	0.866667	0.133333	0.8	0.076923	0.9	0
B50.4x	50 med	2	50	inchworm	refseq	1.11	1.1	16.24	0.25	0.5	1	1	2.4	0.1	0.833	0.9705	0.9	0.867	0.8	0.8918	0.867	0.819	1	0.230769
B50.4x	50 med	2	50	inchworm	custom	1.11	1.1	16.24	0.25	0.5	1	1	2.4	0.1	0.833	0.83	0.9	0.678	1	0.625	0.933	0.588	1	0.0909091
B50.4x	50 med	2	50	oases	refseq	1.11	1.1	16.24	0.25	0.5	1	1	2.4	0.1	0.767	0.489	0.833	0.24	0.66	0.565	0.733	0.421	0.9	0
B50.4x	50 med	2	50	oases	custom	1.11	1.1	16.24	0.25	0.5	1	1	2.4	0.1	0.767	0.361	0.833	0.107	0.867	0.187	0.8	0.143	0.9	0
B50.16x	50 hi	2	50	inchworm	refseq	4.44	1.1	16.24	0.25	0.5	1	4	2.4	0.1	0.833333	0.973089	0.9	0.881057	0.8	0.890909	0.866667	0.816901	1	0.166667
B50.16x	50 hi	2	50	inchworm	custom	4.44	1.1	16.24	0.25	0.5	1	4	2.4	0.1	0.833333	0.839744	0.9	0.693182	1	0.634146	0.933333	0.588235	1	0.375
B50.16x	50 hi	2	50	oases	refseq	4.44	1.1	16.24	0.25	0.5	1	4	2.4	0.1	0.8	0.867403	0.866667	0.662338	0.666667	0.583333	0.8	0.4	0.9	0
B50.16x	50 hi	2	50	oases	custom	4.44	1.1	16.24	0.25	0.5	1	4	2.4	0.1	0.8	0.675676	0.866667	0.535714	0.866667	0.235294	0.8	0.2	1	0.0909091
B100.1x	100 low	2	100	inchworm	refseq	0.865	2.271	106.36	1	0.5	1	1	2.4	0.1	0.766667	0.953061	0.833333	0.80916	0.8	0.931429	0.933333	0.892308	1	0.166667
B100.1x	100 low	2	100	inchworm	custom	0.865	2.271	106.36	1	0.5	1	1	2.4	0.1	0.8	0.813953	0.833333	0.509804	1	0.722222	1	0.680851	1	0.230769
B100.1x	100 low	2	100	oases	refseq	0.865	2.271	106.36	1	0.5	1	1	2.4	0.1	0.766667	0.893519	0.833333	0.647887	0.8	0.882353	0.933333	0.822785	1	0.166667
B100.1x	100 low	2	100	oases	custom	0.865	2.271	106.36	1	0.5	1	1	2.4	0.1	0.8	0.7	0.833333	0.242424	1	0.545455	1	0.464286	1	0.166667
B100.4x	100 med	2	100	inchworm	refseq	2.221	2.271	106.36	0.25	0.5	1	1	2.4	0.1	0.833333	0.918831	0.9	0.72449	0.8	0.931429	0.933333	0.892308	1	0
B100.4x	100 med	2	100	inchworm	custom	2.221	2.271	106.36	0.25	0.5	1	1	2.4	0.1	0.833333	0.683544	0.9	0.5	1	0.722222	1	0.680851	1	0.0909091
B100.4x	100 med	2	100	oases	refseq	2.221	2.271	106.36	0.25	0.5	1	1	2.4	0.1	0.8	0.829787	0.866667	0.643836	0.8	0.875	0.933333	0.810811	1	0
B100.4x	100 med	2	100	oases	custom	2.221	2.271	106.36	0.25	0.5	1	1	2.4	0.1	0.8	0.657143	0.866667	0.509434	1	0.53125	1	0.444444	1	0
B100.16x	100 hi	2	100	inchworm	refseq	8.884	2.271	106.36	0.25	0.5	1	4	2.4	0.1	0.833333	0.946237	0.9	0.77686	0.8	0.931429	0.933333	0.892308	1	0
B100.16x	100 hi	2	100	inchworm	custom	8.884	2.271	106.36	0.25	0.5	1	4	2.4	0.1	0.833333	0.772727	0.9	0.590909	1	0.722222	1	0.680851	1	0.0909091
B100.16x	100 hi	2	100	oases	refseq	8.884	2.271	106.36	0.25	0.5	1	4	2.4	0.1	0.8	0.844156	0.866667	0.409091	0.8	0.625	0.933333	0.461538	0.4	0
B100.16x	100 hi	2	100	oases	custom	8.884	2.271	106.36	0.25	0.5	1	4	2.4	0.1	0.8	0.641791	0.866667	0.446809	1	0.558824	1	0.482759	1	0
B150.1x	150 low	2	150	inchworm	refseq	1.298	3.406	159.541	1	0.5	1	1	2.4	0.1	0.766667	0.955253	0.833333	0.814815	0.8	0.939086	0.933333	0.9	1	0.166667
B150.1x	150 low	2	150	inchworm	custom	1.298	3.406	159.541	1	0.5	1	1	2.4	0.1	0.8	0.820896	0.833333	0.5	1	0.673913	1	0.615385	1	0.333333
B150.1x	150 low	2	150	oases	refseq	1.298	3.406	159.541	1	0.5	1	1	2.4	0.1	0.766667	0.920415	0.833333	0.744898	0.8	0.92	0.933333	0.869159	1	0.166667
B150.1x	150 low	2	150	oases	custom	1.298	3.406	159.541	1	0.5	1	1	2.4	0.1	0.8	0.755102	0.833333	0.390244	1	0.594595	1	0.516129	1	0.166667
B150.4x.redo	150 med	2	150	inchworm	refseq	3.332	3.406	159.541	0.25	0.5	1	1	2.4	0.1	0.833333	0.956747	0.9	0.813793	0.8	0.939086	0.933333	0.9	1	0.230769
B150.4x.redo	150 med	2	150	inchworm	custom	3.332	3.406	159.541	0.25	0.5	1	1	2.4	0.1	0.833333	0.801587	0.9	0.644737	1	0.680851	1	0.625	1	0.166667
B150.4x.redo	150 med	2	150	oases	refseq	3.332	3.406	159.541	0.25	0.5	1	1	2.4	0.1	0.8	0.885167	0.866667	0.697674	0.8	0.918919	0.933333	0.867925	1	0.0909091
B150.4x.redo	150 med	2	150	oases	custom	3.332	3.406	159.541	0.25	0.5	1	1	2.4	0.1	0.8	0.641791	0.866667	0.458333	1	0.615385	1	0.558824	1	0
B150.16x	150 hi	2	150	inchworm	refseq	13.326	1.1	16.24	0.25	0.5	1	4	2.4	0.1	0.833333	0.937811	0.9	0.767241	0.8	0.939086	0.933333	0.9	1	0.09
B150.16x	150 hi	2	150	inchworm	custom	13.326	1.1	16.24	0.25	0.5	1	4	2.4	0.1	0.833333	0.768519	0.9	0.602941	1	0.6875	1	0.634146	1	0.166667
B150.16x	150 hi	2	150	oases	refseq	13.326	1.1	16.24	0.25	0.5	1	4	2.4	0.1	0.8	0.859649	0.866667	0.686747	0.8	0.92053	0.933333	0.869159	1	0
B150.16x	150 hi	2	150	oases	custom	13.326	1.1	16.24	0.25	0.5	1	4	2.4	0.1	0.8	0.641791	0.866667	0.446809	1	0.625	1	0.558824	1	0
	parameters varied highlighted by grey background
